# Supplementary material for: Nicotine, Humectants, and Tobacco-Specific Nitrosamines (TSNAs) in IQOS Heated Tobacco Products (HTPs): A Cross-Country Study
Source: Toxics. 2024 Feb 27;12(3):180. doi: 10.3390/toxics12030180 (PMC10974984; doi:10.3390/toxics12030180)
Supplement: Supplementary file 1 [file toxics-12-00180-s001.zip › Table S1.xlsx]

## Sheet: Table S1
Table S1. All IQOS stick varieties as of November 2023 except for United States (US) sticks. In September 2021 IQOS was voluntarily removed from the US Market. Varieties listed below are those sold in the US before Sep 2021. Key: grey filled cells/bold are products purchased for this study based on convenience sampling. Parentheses indicate name of product at time of purchase as compared to name …
Country	Available "Flavors"
Canada	Sequoia
	Oak
	Birch (Silver Label)
	Elm (Red)
	Teak
	Cypress
Israel	Amber
	Bronze
	Purple
	Sienna
	Turquoise
	Yellow
Italy	Amber
	Blue
	Bronze
	Russet
	Sienna
	Sienna Caps
	Teak
	Turquoise (White)
	Yellow
Japan	Balanced Regular
	Balanced Yellow
	Black Menthol
	Bright Menthol
	Citrus Green
	Clear Silver
	Cool Jade
	Fresh Emerald
	Fresh Purple
	Frost Green
	Fusion Menthol
	Icy Black
	Menthol
	Mint
	Pure Teak
	Purple
	Regular
	Rich Regular
	Smooth Regular
	Tropical Menthol
	Tropical Yellow
	Yellow Menthol
Poland	Amber
	Blue (Sapphire)
	Bronze
	Green
	Kelly
	Russet
	Sienna
	Sienna Caps
	Teak
	Yellow
	Turquoise
South Africa	Amber
	Blue
	Bronze
	Purple
	Russet
	Sienna
	Turquoise
	Yellow
South Korea	Amber
	Ammil
	Black Menthol
	Blue
	Bronze
	Gold
	Green
	Green Zing
	Noor
	Purple Silver
	Summer Breeze
	Turquoise
	Yugen
United Kingdom	Amber
	Blue
	Green
	Russet
	Sienna
	Sienna Caps
	Teak
	Turquoise
	Yellow
United States	Blue Menthol (Fresh Menthol)
	Green Menthol (Smooth Menthol)
	Amber (Silver Label)
