# Supplementary material for: Nicotine, Humectants, and Tobacco-Specific Nitrosamines (TSNAs) in IQOS Heated Tobacco Products (HTPs): A Cross-Country Study
Source: Toxics. 2024 Feb 27;12(3):180. doi: 10.3390/toxics12030180 (PMC10974984; doi:10.3390/toxics12030180)
Supplement: Supplementary file 1 [file toxics-12-00180-s001.zip › Table S3.xlsx]

## Sheet: Table S3
Table S3: Additional analysis of “Bold” IQOS sticks using Kruskal-Wallis non-parametric ANOVA , comparing mean rank of each column to mean rank of every other column.
(a) Weight
	Canada	Israel	Italy	Japan	Poland	South Africa	South Korea	United Kingdom	United States
Canada	x	ns	ns	ns	ns	ns	ns	ns	ns
Israel		x	ns	ns	ns	ns	ns	ns	ns
Italy			x	ns	ns	ns	ns	ns	ns
Japan				x	ns	ns	ns	ns	ns
Poland					x	ns	ns	ns	ns
South Africa						x	ns	ns	ns
South Korea							x	ns	ns
United Kingdom								x	ns
United States									x
(b) Nicotine
	Canada	Israel	Italy	Japan	Poland	South Africa	South Korea	United Kingdom	United States
Canada	x	ns	ns	0.0024	ns	ns	ns	ns	ns
Israel		x	ns	ns	ns	ns	ns	ns	ns
Italy			x	ns	ns	ns	ns	ns	ns
Japan				x	ns	ns	ns	ns	ns
Poland					x	ns	ns	ns	ns
South Africa						x	ns	ns	ns
South Korea							x	ns	ns
United Kingdom								x	ns
United States									x
(c) VG
	Canada	Israel	Italy	Japan	Poland	South Africa	South Korea	United Kingdom	United States
Canada	x	ns	ns	<0.0001	<0.0001	ns	ns	ns	ns
Israel		x	ns	ns	ns	ns	ns	ns	ns
Italy			x	ns	ns	ns	ns	ns	ns
Japan				x	ns	0.0141	ns	0.0003	ns
Poland					x	0.0055	ns	0.0001	ns
South Africa						x	ns	ns	ns
South Korea							x	ns	ns
United Kingdom								x	ns
United States									x
(d) NNN
	Canada	Israel	Italy	Japan	Poland	South Africa	South Korea	United Kingdom	United States
Canada	x	ns	ns	0.0216	ns	ns	ns	ns	ns
Israel		x	ns	ns	ns	ns	ns	ns	ns
Italy			x	ns	ns	ns	ns	ns	ns
Japan				x	0.0094	0.0163	ns	ns	ns
Poland					x	ns	ns	ns	ns
South Africa						x	ns	ns	ns
South Korea							x	ns	ns
United Kingdom								x	ns
United States									x
(e) NNK
	Canada	Israel	Italy	Japan	Poland	South Africa	South Korea	United Kingdom	United States
Canada	x	ns	ns	ns	ns	ns	ns	ns	ns
Israel		x	ns	ns	ns	ns	ns	ns	ns
Italy			x	ns	ns	ns	ns	ns	ns
Japan				x	0.0049	ns	ns	ns	ns
Poland					x	ns	ns	ns	ns
South Africa						x	ns	ns	ns
South Korea							x	ns	ns
United Kingdom								x	ns
United States									x
(f) NAT
	Canada	Israel	Italy	Japan	Poland	South Africa	South Korea	United Kingdom	United States
Canada	x	ns	ns	ns	ns	0.0164	ns	0.0023	ns
Israel		x	ns	ns	ns	ns	ns	ns	ns
Italy			x	ns	ns	ns	ns	ns	ns
Japan				x	ns	ns	ns	ns	ns
Poland					x	ns	ns	ns	ns
South Africa						x	ns	ns	ns
South Korea							x	ns	ns
United Kingdom								x	ns
United States									x
(f) NAB
	Canada	Israel	Italy	Japan	Poland	South Africa	South Korea	United Kingdom	United States
Canada	x	ns	ns	ns	ns	ns	ns	ns	ns
Israel		x	ns	ns	ns	ns	ns	ns	ns
Italy			x	ns	ns	ns	ns	ns	ns
Japan				x	ns	ns	ns	ns	ns
Poland					x	ns	ns	ns	ns
South Africa						x	ns	ns	ns
South Korea							x	ns	ns
United Kingdom								x	ns
United States									x
